# Supplementary material for: Investigating the Biological Potency of Nitazoxanide-Based Cu(II), Ni(II) and Zn(II) Complexes Synthesis, Characterization and Anti-COVID-19, Antioxidant, Antibacterial and Anticancer Activities
Source: Molecules. 2023 Aug 18;28(16):6126. doi: 10.3390/molecules28166126 (PMC10458470; doi:10.3390/molecules28166126)
Supplement: Supplementary file 1 [file molecules-28-06126-s001.zip]

Archive with 1 entries (1 files):
- molecules-2514244-supplementary.pdf
